# Supplementary material for: Frequent aberrant DNA methylation of ABCB1, FOXC1, PPP2R2B and PTEN in ductal carcinoma in situ and early invasive breast cancer
Source: Breast Cancer Res. 2010 Jan 7;12(1):R3. doi: 10.1186/bcr2466 (PMC2880421; doi:10.1186/bcr2466)
Supplement: Additional file 1 — is a table listing PCR and pyrosequencing primers. [file bcr2466-S1.xls]

## Sheet: Sheet1
* Transcription start site
GENEa	PCR primer forward	PCR primer reverse	Tem. PCR (°C)	Pyrosequencing primer	CpG number
ABCB1_2	5’-TTAGATTTAGGAGTTTTTGGAGTAG	5’-Biotin-AAAACAAAATTAAAAATCTAACAAC	58	5'- TGGTATTGGATTATGTTGTT	10
[GenBank:AY910577]
Nt 114583-114800
-408 to -191				5'- TGGGTGGGAGGAAGT	10
CDKN2A	5’-GAGGGGTTGGTTGGTTATTAGA	5’-biotin-TACAAACCCTCTACCCACCTAAAT	64	5'- TGGTTATTAGAGGGTG	7
[GenBank:AF527803]				5'- GAGGGGGAGAGTAGGTAG	6
Nt 19893-20154				5'- GGGGAGTAGTATGGAGTTTT	8
+118to +380				5'- GGGTYGGGTAGAGGA	9
ESR1_2 [GenBank:AY425004]	5’-GTAGTTTAAGATTTTTTTGGAG	5’-Biotin-CCAAATAATAAAACACCTACTAACC	61	5'- TATTTGGATAGTAGTAAGTT	13
Nt 2426-2736				5'- YGTTAAYGYGTAGGTT	8
+449 to +759				5'- TTYGTTGATGTTATTGTATT	5
FOXC1_3	5’-TAAGTAGGGTTGGTAGAATAGTATT	5’-Biotin-ACAACCTATCCTTCTCCTCCTTATC	62	5'- TTCGGATTTTTATAATATGT	9
[EMBL:AL034344]
Nt 65513-65727
+354 to+568
GSTP1_1	5’-GAAAGAGGGAAAGGTTTTTT	5’-biotin-CCATACTAAAAACTCTAAACCCCATC	58	5'- GTAGTTTTYGTTATTAGTGA	6
[GenBank:AY324387]Nt 1670-1970
+3 to +304				5'- GGATTATTTTTATAAGGT	8
GSTP1_2	5’-biotin-GAAAGAGGGAAAGGTTTTTT	5’-CCATACTAAAAACTCTAAACCCCATC	58	5'- CGAACCTTATAAAAATAATC	7
[GenBank:AY324387]Nt 1670-1970
+3 to +304
IGF2 DMR2	5’-GGGAAAGGGGTTTAGGATTTTTAT	5’-biotin-ATAATTTACTCCCCCTTCAACCTC	60	5’-GATTTTTATYGGAAGTA	5
[GenBank:AF517226]				5’-GGGTYGATAYGTTTTTTT	8
Nt 7978-7724-				5’-TTTTATAGTATAGAGAGAGT	3
+15856 to +16111
MLH1	5’-GGGAGGTTATAAGAGTAGGGTTAA	5’-Biotin-TCTCAACTCTATAAATTACTAAATCTCTTC	61,4	5'- GAGAGGAGGAGTTTGAGA	5
[GenBank:AY217549]Nt 1504-1800				5'- TTTTTATTGGTTGGATATTT	11
-564 to -268				5'- AAAACGAATTAATAGGAAGA	8
PPP2R2B_1 [GenBank:AF152102]Nt 1804-2020	5’-AGGTAGGGAGTTAGGGGTTTTG	5’-Biotin-CTCTTTCCCAACAACAATAATAACC	62	5'- GGGGTTTTGGGTGTT	7
-445 to -229				5'- ATTTGAATTTGTAAGTTAGT	7
PTEN_3 [GenBank:AF67844]	5’-TTGTTATTATTTTTAGGGTTGGGAA	5’-Biotin-CTAAACCTACTTCTCCTCAACAACC	62	5'- GTTGGTATATTTAGGGATT	13
Nt 22893-23149
+586 to +843				5'- CGTYGGYGGAGGTA	6
MGMT [GenBank:X61657]	5’-GTTTTTTTGTTTTTTTTAGGTTTT	5’-Biotin-AAACRACCCAAACACTCACC	60	5’- GGTTTYGTTTYGTTTTAGATT	9
Nt 935-1133				5’- AGGATATGTTGGGATAGTT	12
-138 to +55
RASSF1A [GenBank:DQ444319]	5’-AGTTTTTGTATTTAGGTTTTTATTG	5’-Biotin-AACTCAATAAACTCAAACTCCCC	70.1	5'- GGATTTTGGGGGAGG	8
Nt 599-789				5'- TGTTAGYGTTTAAAGTTA	4
-30 to +160
