# Supplementary material for: Frequent aberrant DNA methylation of ABCB1, FOXC1, PPP2R2B and PTEN in ductal carcinoma in situ and early invasive breast cancer
Source: Breast Cancer Res. 2010 Jan 7;12(1):R3. doi: 10.1186/bcr2466 (PMC2880421; doi:10.1186/bcr2466)
Supplement: Additional file 2 — is a table listing CpG average methylation values. [file bcr2466-S2.xls]

## Sheet: Sheet1
FW06-no	Diagnose(1=pureDCIS, 2=pureINVASIVE, 3= mixed(DCIS+INVASIVE)	ESR1_meanCpG	FOXC1_meanCpG	GSTP1_meanCpG	IGF2_meanCpG	ABCB1_meanCpG	MGMT_meanCpG	MLH1_meanCpG	CDKN2A_meanCpG	PPP2R2B_meanCpG	PTEN_meanCpG	RASSF1A_meanCpG
1	1	3.4581	4.95333	0	37.0635	12.084	8.404	3.34375	2.68158	5.53429	2.90917	0
11	2	2.91619	11.96	8.79667	28.0788		2.9125	2.96687	2.35174	5.87929	3.04083	0
30	3	2.13333	2.29444	4.72667	46.8565	2.417	3.67889	2.3575	2.55923	2.73571	1.81333	4.10417
44	2	5.26952	6.64	8.62143	40.1118	4.9175	2.80545	2.9875	12.4864	18.1764	8.05917	24.955
56	2	2.31952	8.72778	11.3467	49.9082	4.787	9.16	2.59187	2.05739	15.71	3.13417	29.1767
74	3	3.077	5.30111	11.2336	47.1724	1.7875	5.46	3.04688	2.57	5.14571	2.23667	7.145
100	1	2.33524	4.24333	40.5438	39.7941	3.06	3.46333	2.68125	1.90522	18.7714	5.12083	54.1192
116	1	1.84143	4.73667	33.5933	51.6647	1.47647	3.23833	3.16812	2.20348	2.90071	2.59083	52.4558
141	2	2.14238	5.15889	4.18143	38.1375	2.35647	2.79	2.41875	2.19	3.04	2.33	2.8475
177	1	2.2181	3.03444	4.82	34.7118	7.60259	2.95455	2.54813	2.20053	6.43714	2.81667	0
210	1	3.39286	4.63889	4.69333	43.8653	2.507	2.9475	2.67875	2.94333	6.13714	3.79333	13.8317
256	2	4.1281	12.9467	11.8843	32.5206	3.9705	3.674	2.565	3.97846	15.6129	4.729	17.2267
2	1	2.37476	5.73111	9.02381	37.3776	6.69706	3.31	2.56188	2.93192	5.07571	2.45833	33.6825
12	2	3.17952	6.76333	4.45571	35.5959	8.54235	3.8075	2.42375	2.70217	8.12286	2.42	25.9037
33	3	2.12333	13.9089	31.3624	36.3935	25.5075	3.24917	2.93125	5.25522	8.00786	3.42	8.58417
45	2	1.62286	4.57889	9.20476	38.8053	1.37471	3.51444	2.40937	2.57261	8.24786	2.93167	41.7542
57	2	2.41857	3.95556	5.50905	38.1382	8.35882	3.115	2.30125	6.81077	5.54786	3.8775	3.81417
76	3	2.57238	20.5033	5.19857	33.3288	2.84941	3.66125	2.01313	3.32962	10.6871	8.34417	22.9225
101	3	4.73476	28.5233	12.1005	48.9294	5.56353	16.0817	2.70812	2.36783	5.38429	2.83917	27.8508
117	3	4.08	4.97444	4.11762	45.6482	2.71824	2.95333	2.4	2.08522	13.0629	1.6175	26.6582
142	0	3.64524	3.79333	3.89571	30.0193	2.16647	2.85909	2.40875	2.75826	4.02071	1.87667	23.3892
183	1	1.68524	5.15333	4.18857	31.8275	6.3075	2.86333	2.32938	2.23348	4.98071	1.92833	12.6125
211	2	3.87571	7.19889	6.22286	40.7753	9.43167	3.50167	2.73062	2.76269	12.7757	3.92833	41.8025
5	1	4.20571	4.48222	11.4233	36.1212	2.135	3.66143	4.94571	2.38739	3.89929	2.01667	29.0763
13	3	2.92238	9.36444	6.7919	39.5382	3.40059	2.93583	2.49063	3.28696	10.2186	4.065	4.6325
36	3	3.22333	7.49778	6.00381	41.1547	10.1124	3.61333	3.995	3.55565	9.16071	2.71167	20.04
46	2	2.39762	6.58889	7.68238	34.9771	3.84647	2.97667	4.37727	2.87474	10.4864	3.34583	6.23833
59	3	3.20476	15.5722	29.731	41.9482	26.7413	4.46778	2.10875	2.24043	13.4507	3.99083	31.5542
78	3	4.92368	12.53	4.33524	39.74	13.1088	2.62333	2.62375	2.31952	16.6536	7.14417	23.2767
102	1	2.07667	2.72111	3.03619	43.2135	1.50588	4.28714	1.89187	2.19348	5.08286	7.98	22.5733
120	1	2.1019	4.37111	17.8433	40.2888	2.92588	3.215	2.575	2.92435	44.8486	2.41917	27.3025
143	1	1.53048	3.70444	3.35381	24.2118	5.48412	3.32286	2.73188	2.16692	18.57	5.70083	28.5125
188	2	2.53857	2.63333	3.61048	32.6965	19.8259	3.29583	2.14375	5.91737	9.17214	6.37583	47.4367
218	2	1.10476	53.44	38.0129	32.0006	22.7953	3.73143	1.86187	1.94957	27.09	14.7475	39.3908
6	1	2.33526	9.01778	10.7914	29.82	1.04647	3.578	3.04562	2.56217	20.8164	3.3025	33.7013
23	1	1.95952	3.12222	27.8676	37.6624	3.57647	3.23111	1.88813	2.21739	4.94071	3.68833	32.7188
38	3	2.1019	3.80111	5.82048	36.5124	1.67353	2.99727	2.38813	2.63957	8.45643	2.62583	30.2908
48	3	2.49263	31.4044	23.5819	34.8459	6.69059	3.655	2.51562	10.5427	3.06714	2.85083	31.8208
65	3	3.22476	18.4356	5.45714	37.8	2.80824	2.84727	2.75062	2.38333	5.68643	2.445	22.175
86	3	4.46238	3.62111	6.56095	51.1206	15.9694	3.69	2.01812	1.68826	3.40643	11.3783	26.4767
106	3	2.36476	10.9856	6.31476	49.8347	7.26235	3.16091	2.26063	2.66826	3.10286	2.80333	18.3889
122	2	7.09429	4.39111	6.63238	36.204	1.38059	3.87625	1.63688	2.78261	6.76786	3.35417	7.005
145	2	2.51952	3.81556	3.8419	31.2013	2.41353	3	2.205	3.02609	4.37357	2.57833	13.4
190	2	2.27095	12.1067	4.27048	26.1376	7.39444	4.72571	0.871875	2.62056	6.437	2.80667	32.9108
219	3	2.77571	9.68667	16.7852	36.1006	18.5147	3.59091	2.65813	2.70261	22.8921	18.465	23.5956
7	1	1.385	1.34778	5.13769	34.5176	3.55	4.02143	2.58812	1.70882	3.36143	2.31833	39.5255
24	1	3.44476	3.89111	3.00952	36.6482	2.728	6.64	2.22187	3.04348	6.69429	2.67833	14.265
39	3	2.56476	5.20222	3.74476	37.3447	1.518	3.64	2.25625	1.70783	3.31929	2.21417	9.37
49	3	3.24571	24.7467	20.8748	44.4071	31.378	3.11	1.8575	3.28364	6.11143	3.30917	35.1475
67	1	1.91238	28.6922	50.391	28.1182	22.131	3.54778	1.59312	2.39174	7.19714	3.1175	29.8817
87	3	2.09571	20.3656	4.08	36.9324	2.44	2.71182	2.87062	2.64211	13.195	2.5075	4.56455
107	2	0.983333	5.04556	2.69714	43.7333	1.42882		1.20133	2.86739	3.15429	2.62917	22.765
123	1	2.1219	41.39	25.071	43.6707	49.716	2.92182	2.09125	2.0213	36.76	12.3108	50.7425
148	2	1.2	14.4722	10.2052	34.554	11.3241	3.42143	2.01063	1.95739	2.03857	1.8875	36.3964
194	1	2.43619	3.63222	8.19	32.9331	3.02529	3.01273	2.15313	2.79696	4.12643	2.60917	16.1537
220	1	1.75571	5.1	13.0814	35.822	5.84824	3.75857	2.09	1.95565	6.53214	0.881667	4.2825
8	1	2.78524	9.62444	7.67095	38.5294	29.7907	3.95	2.90062	3.32526	6.90714	2.58833	13.3325
25	2	3.26238	30.22	7.67952	38.9235	8.7475	3.96714	2.05	2.24913	5.32857	2.4125	31.8492
41	1	2.46524	9.03	4.91286	37.3424	10.2485	2.9375	2.92188	2.52609	10.1036	3.0675	33.1717
51	3	2.14571	23.0111	5.21048	36.8575	14.5345	3.58444	1.53375	1.85652	10.4686	3.20667	25.2433
68	2	3.33857	4.65556	8.74095	37.3937	1.69647	3.15364	2.32563	2.04882	3.56071	1.69833	1.8575
88	3	2.61	5.99667	5.04905	41.4059	1.44235	3.55571	2.02875	2.15913	5.80714	2.31417	23.34
111	2	2.54857	5.34111	4.15	38.2941	1.42765	3.17333	2.89312	2.12391	7.84	1.59917	19.7875
129	3	2.83762	33.1833	51.4795	55.5453	10.1124	3.85571	1.55091	3.38423	29.5921	2.85083	39.3975
153	1	3.01524	2.40444	10.1695	24.6112	1.83529	2.98545	1.985	2.11696	3.62571	2.612	42.0858
200	2	1.71952	26.4922	51.0943	60.1694	13.6271	4.10571	1.87625	2.17565	17.9014	13.4508	41.0633
222	1	3.00238	7.30778	6.4419	28.5729	21.987	3.88583	3.72812	3.54435	23.3014	10.3292	50.8525
9	2	6.56905	13.88	7.50714	41.9012	2.0725	3.97222	2.46437	2.75913	7.84286	2.46917	20.46
26	2	2.06158	7.05	7.54667	38.1129	15.9975	3.36818	2.16188	2.85609	19.2143	3.1975	24.9537
42	1	2.42381	6.40111	3.85429	45.2341	4.4485	3.83714	1.83688	2.35565	5.15143	2.66083	10.935
53	3	2.83143	6.65333	8.26381	40.0141	1.973	3.00455	2.39125	1.99391	6.37	2.56167	12.5383
69	3	1.91571	3.42778	7.51143	50.8859	2.48529	3.87857	1.72625	2.21846	5.14929	2.4025	2.44083
89	3	3.67143	32.915	37.5029	44.2941	14.5888	3.29455	2.45125	2.14905	25.1786	6.75917	35.4158
112	3	2.71524	3.42	2.96762	38.0394	1.18412	3.59222	2.615	1.97174	3.47071	3.15917	0.349167
136	3	3.63762	8.47	10.6067	58.2847	2.281	3.0075	1.98063	2.59913	5.50929	2.36333	17.9942
164	3	3.70857	4.51333	45.2414	25.6706	2.62059	7.71571	1.62875	1.94304	4.62333	2.20833	36.1392
204	3	2.56952	5.03	4.95381	32.6341	1.81588	3.89857	2.41938	2.89652	9.53357	2.81333	7.74083
229	3	3.04429	15.1178	17.3552	46.6924	10.4535	4.08	2.175	2.45348	9.64857	12.655	17.5883
10	2	5.96667	17.1744	7.68095	41.8806	19.8023	3.18333	3.24875	2.96087	12.6321	2.56167	27.8425
29	3	5.63095	33.2389	7.71333	24.4206	2.5815	3.89556	2.87312	2.02043	3.19429	2.3575	42.2192
43	2	3.97381	6.6	4.88905	35.2429	36.0482	3.305	2.54813	3.20826	12.2114	4.39833	3.387
55	1	2.86429	4.30333	8.25667	37.7582	4.7385	3.92444	2.06125	2.31652	5.63286	2.62667	1.96909
72	3	4.1219	9.17667	10.9686	41.0935	2.90824	3.20667	2.37875	3.49652	15.6893	4.68	31.5342
93	3	2.29762	8.67778	4.34667	40.6918	2.149	3.54111	1.90312	2.35174	5.51357	2.85917	13.435
115	1	3.14667	6.61222	3.34571	42.9194	3.094	2.8875	2.78063	2.4887	5.33429	2.69917	29.1883
137	2	2.09333	15.3544	16.9719	53.9259		3.97778	3.58125	2.15818	5.79846	2.13	29.07
174	2	2.18905	3.08333	5.28095	31.9759	4.17867	2.437	2.295	2.46217	12.8207	3.53083	10.9158
209	2	3.10333	22.3811	13.1171	49.6306	3.00471	4.2975	2.19687	2.05348	9.77286	2.78	28.29
232	2	2.77762	12.0689	29.2614	34.9347	5.07118	3.93111	2.59313	2.00087	13.0671	2.70917	49.6725
Normal1		1.32952	7.42	3.59333	40.0371	1.869	3.55455	2.83625	3.09385	2.40786	2.135	4.735
Normal2		7.45571	1.72444	10.7633	42.4135	3.52706	5.81727	2.58562	3.53038	2.92143	2.66333	2.97333
Normal3		2.71095	3.07	4.7781	36.3776	3.09	4.814	3.195	3.3416	2.08462	2.00095	2.0825
Normal4		6.56286	2.54889	8.94333	43.0047	2.05765	3.13778	3.00125	3.59885	5.06643	2.3775	3.81182
Normal5		1.406	3.33222	11.13	42.0353	0.91	5.08	1.99063	2.4013	2.47545	2.415	3.24375
Normal6			5.73684			5.13				4.61333	4.35789
Normal7			5.50105			4.29263				4.75143	3.95789
Normal8			5.61421			4.21632				5.0919	3.99316
Normal9			4.97684			3.70368				4.09143	3.78632
Normal10			5.11842			4.18105				4.59905	3.73158
Normal11			5.30105			3.69474				4.34238	3.70632
Normal12			4.37684			3.27				4.09952	3.42474
Normal13			4.02368			3.07632				3.77095	3.24105
Normal14			4.09842			3.54316				4.10421	3.68143
Normal15			4.54211			3.92263				4.1181	3.59368
Normal16			4.29947			4.07263				3.47619	3.77105
Normal17			4.48263			4.25947				4.93905	4.20368
Normal18			4.23			4.31421				3.41762	3.59
Normal19			4.04947			3.51053				3.81143	3.77842
Normal20			4.70947			2.77684				3.01762	3.30579
Normal21			5.73632			3.37579				3.73714	3.47211
Normal22			4.68158			4.27211				3.73786	3.48588
Normal23			4.26632			4.28737				3.48571	2.93412
Normal24			4.62421			3.40687				4.13524
Normal25			4.24368			3.34158				3.96667	3.53789
Normal26			4.50105			3.92947				4.5019	3.83842
Normal27			4.26667			3.71947				3.9581	3.67632
Normal28			4.91737			3.01263				3.72762	3.38
